# Supplementary material for: Complex vectorial optics through gradient index lens cascades
Source: Nat Commun. 2019 Sep 19;10:4264. doi: 10.1038/s41467-019-12286-3 (PMC6753074; doi:10.1038/s41467-019-12286-3)
Supplement: Supplementary file 3 — Source Data [file 41467_2019_12286_MOESM3_ESM.xlsx]

## Sheet: Figure 1e
Figure 1e
	Unit: rad/10^4
	GRIN cascade	H1 Retardance 1	H1 Retardance 2	H1 Retardance 3	H1 Retardance 4	H1 Retardance 5	H1 Retardance 6	H1 Retardance 7	H1 Retardance 8	H1 Retardance 9	H1 Retardance 10
		571	522	135	451	532	178	254	348	477	181
		C1 Retardance 1	C1 Retardance 2	C1 Retardance 3	C1 Retardance 4	C1 Retardance 5	C1 Retardance 6	C1 Retardance 7	C1 Retardance 8	C1 Retardance 9	C1 Retardance 10
		1256	834	1586	1765	596	1893	1927	939	1354	1977
	Mueller matrix microscope	H1 Retardance 1	H1 Retardance 2	H1 Retardance 3	H1 Retardance 4	H1 Retardance 5	H1 Retardance 6	H1 Retardance 7	H1 Retardance 8	H1 Retardance 9	H1 Retardance 10
		403	299	172	276	382	239	253	433	238	398
		C1 Retardance 1	C1 Retardance 2	C1 Retardance 3	C1 Retardance 4	C1 Retardance 5	C1 Retardance 6	C1 Retardance 7	C1 Retardance 8	C1 Retardance 9	C1 Retardance 10
		1358	1323	1492	1223	1098	997	1364	1311	1449	1278

## Sheet: Supplementary Figure 11c
Supplementary Figure 11c
	Unit: rad/10^4
	GRIN cascade	H2 Retardance 1	H2 Retardance 2	H2 Retardance 3	H2 Retardance 4	H2 Retardance 5	H2 Retardance 6	H2 Retardance 7	H2 Retardance 8	H2 Retardance 9	H2 Retardance 10
		510	534	811	207	390	233	374	486	672	413
		C2 Retardance 1	C2 Retardance 2	C2 Retardance 3	C2 Retardance 4	C2 Retardance 5	C2 Retardance 6	C2 Retardance 7	C2 Retardance 8	C2 Retardance 9	C2 Retardance 10
		1454	1265	1344	957	1106	1578	1492	832	487	1079
	Mueller matrix microscope	H2 Retardance 1	H2 Retardance 2	H2 Retardance 3	H2 Retardance 4	H2 Retardance 5	H2 Retardance 6	H2 Retardance 7	H2 Retardance 8	H2 Retardance 9	H2 Retardance 10
		322	304	219	277	389	238	343	226	189	203
		C2 Retardance 1	C2 Retardance 2	C2 Retardance 3	C2 Retardance 4	C2 Retardance 5	C2 Retardance 6	C2 Retardance 7	C2 Retardance 8	C2 Retardance 9	C2 Retardance 10
		1638	1328	1623	1597	1553	1465	1587	1462	1389	1492
	GRIN cascade	H3 Retardance 1	H3 Retardance 2	H3 Retardance 3	H3 Retardance 4	H3 Retardance 5	H3 Retardance 6	H3 Retardance 7	H3 Retardance 8	H3 Retardance 9	H3 Retardance 10
		710	540	201	199	517	306	444	392	276	479
		C3 Retardance 1	C3 Retardance 2	C3 Retardance 3	C3 Retardance 4	C3 Retardance 5	C3 Retardance 6	C3 Retardance 7	C3 Retardance 8	C3 Retardance 9	C3 Retardance 10
		793	1157	1746	1934	2019	381	1275	1972	1346	776
	Mueller matrix microscope	H3 Retardance 1	H3 Retardance 2	H3 Retardance 3	H3 Retardance 4	H3 Retardance 5	H3 Retardance 6	H3 Retardance 7	H3 Retardance 8	H3 Retardance 9	H3 Retardance 10
		349	286	337	271	264	361	326	334	312	295
		C3 Retardance 1	C3 Retardance 2	C3 Retardance 3	C3 Retardance 4	C3 Retardance 5	C3 Retardance 6	C3 Retardance 7	C3 Retardance 8	C3 Retardance 9	C3 Retardance 10
		1533	1395	1136	1358	1640	1532	1314	1477	1501	1783
	GRIN cascade	H4 Retardance 1	H4 Retardance 2	H4 Retardance 3	H4 Retardance 4	H4 Retardance 5	H4 Retardance 6	H4 Retardance 7	H4 Retardance 8	H4 Retardance 9	H4 Retardance 10
		733	425	318	137	378	565	695	374	490	526
		C4 Retardance 1	C4 Retardance 2	C4 Retardance 3	C4 Retardance 4	C4 Retardance 5	C4 Retardance 6	C4 Retardance 7	C4 Retardance 8	C4 Retardance 9	C4 Retardance 10
		1054	1783	1642	1751	969	1734	1649	863	973	1433
	Mueller matrix microscope	H4 Retardance 1	H4 Retardance 2	H4 Retardance 3	H4 Retardance 4	H4 Retardance 5	H4 Retardance 6	H4 Retardance 7	H4 Retardance 8	H4 Retardance 9	H4 Retardance 10
		191	216	259	267	301	241	202	260	388	244
		C4 Retardance 1	C4 Retardance 2	C4 Retardance 3	C4 Retardance 4	C4 Retardance 5	C4 Retardance 6	C4 Retardance 7	C4 Retardance 8	C4 Retardance 9	C4 Retardance 10
		1552	1342	1285	1531	1289	1540	1268	1274	1371	1257
